# Supplementary material for: Pulmonary and Gastrointestinal Parasitic Infections in Small Ruminant Autochthonous Breeds from Centre Region of Portugal—A Cross Sectional Study
Source: Animals (Basel). 2024 Apr 21;14(8):1241. doi: 10.3390/ani14081241 (PMC11047328; doi:10.3390/ani14081241)
Supplement: Supplementary file 1 [file animals-14-01241-s001.zip]

Archive with 1 entries (1 files):
- animals-2904120-supplementary new.pdf
